# Supplementary material for: Stability-Indicating Assay of Novel 5-(Hydroxamic acid)methyl Oxazolidinones with 5-Lipooxygenase Inhibitory Activity
Source: Pharmaceuticals (Basel). 2025 Dec 29;19(1):69. doi: 10.3390/ph19010069 (PMC12844684; doi:10.3390/ph19010069)
Supplement: Supplementary file 1 [file pharmaceuticals-19-00069-s001.zip]

Archive with 1 entries (1 files):
- pharmaceuticals-3816371-supplementary.pdf
